# Supplementary material for: Caravan-Qual: A global scale integration of stream water quality observations into a large-sample hydrology dataset
Source: Sci Data. 2026 May 2;13:1015. doi: 10.1038/s41597-026-07352-7 (PMC13346527; doi:10.1038/s41597-026-07352-7)
Supplement: Supplementary file 1 — Supplementary Information File [file 41597_2026_7352_MOESM1_ESM.xlsx]

## Sheet: Table1_old
	Group	Subgroup	Constituent(s)	Consistuent code(s)	Units	Group	Subgroup	Constituent(s)	Consistuent code(s)	Unit(s)
	Physical	Salinity	Electrical Conductivity	EC	uS/cm	Biological	Chlorophyll-a	Chlorophyll-a	Chl-a	ug/l
			Total Dissolved Solids	TDS	mg/l		Indicator bacteria	Escherichia Coli	EColi	cfu/100ml
		Sediment	Total Suspended Solids	TSS	mg/l			Fecal Coliform	FC	cfu/100ml
		Turbidity	Turbidity	Turbidity	NTU			Total Coliforms	TotColi	cfu/100ml
		Water temperature	Water Temperature	TEMP	deg C	Nutrients	Nitrogen	Dissolved nitrogen	DIN; DKN; DON	mg/l
	Chemical	Carbon	Dissolved Carbon	DC; DIC; DOC	mg/l			Particulate nitrogen	PN; PON	mg/l
			Particulate Carbon	PC; PIC; POC	mg/l			Total nitrogen	TAN; TDN; TIN; TKN; TN; TON	mg/l
			Total Carbon	TC; TIC; TOC	mg/l			Nitrite	NO2N	mg/l
		Hardness	Total Hardness	Hardness-Tot	mg/l			Nitrate	NO3N	mg/l
		Heavy metals	Arsenic	As-Dis; As-Tot	ug/l			Nitrate-nitrite	NOxN	mg/l
			Cadmium	Cd-Dis; Cd-Tot	ug/l			Ammonia-nitrogen	NH3N	mg/l
			Chromium	Cr-Dis; Cr-Tot	ug/l			Ammonium nitrogen	NH4N	mg/l
			Copper	Cu-Dis; Cu-Tot	ug/l		Phosphorus	Dissolved phosphorus	DIP; DOP	mg/l
			Fluoride	F-Dis; F-Tot	mg/l			Particulate phosphorus	POP	mg/l
			Iron	Fe-Dis; Fe-Tot	ug/l			Total phosphorus	TDP; TIP; TOP; TP; TPP; TRP	mg/l
			Lead	Pb-Dis; Pb-Tot	ug/l	Emerging	Industrial Chemicals	Benzene	Benzene	ug/l
			Mercury	Hg-Dis; Hg-Tot	ug/l			PFOA/PFOS	PFOA; PFOS	ug/l
			Nickel	Ni-Dis; Ni-Tot	ug/l			Trichloroethene	Trichloroethene	ug/l
			Potassium	K-Dis; K-Tot	mg/l		Pharmaceuticals	Amoxicillin	Amoxicillin	ug/l
			Zinc	Zn-Dis; Zn-Tot	ug/l			Atenolol	Atenolol	ug/l
		Major anions	Chloride	Cl-Dis; Cl-Tot	mg/l			Caffeine	Caffeine	ug/l
			Hydrogencarbonate	HCO3	mg/l			Carbamazepine	Carbamazepine	ug/l
		Major cations	Calcium	Ca-Dis; Ca-Tot	mg/l			Diclofenac	Diclofenac	ug/l
			Magnesium	Mg-Dis; Mg-Tot	mg/l			Ibuprofen	Ibuprofen	ug/l
			Manganese	Mn-Dis; Mn-Tot	ug/l			Metoprolol	Metoprolol	ug/l
		Oxygen	Biochemical oxygen demand	BOD; BOD5; BOD7	mg/l			Naproxen	Naproxen	ug/l
			Chemical oxygen demand	COD; CODCr; CODMn	mg/l			Propranolol	Propranolol	ug/l
			Dissolved oxygen	DO	mg/l			Sulfamethoxazole	Sulfamethoxazole	ug/l
			Dissolved oxygen saturation	DOSAT	%			Triclosan	Triclosan	ug/l
		pH	pH	pH	-		Pesticides/ Herbicides	Atrazine	Atrazine	ug/l

## Sheet: Table S1
	Table S1. Catchment attributes included in Caravan-Qual. All variables are processed directly from HydroATLAS using open-source Caravan code.
	Group	Description (HydroATLAS name)	Aggregation	Unit
	Hydrology	Natural discharge (dis_m3_p[mn, mx,yr])	annual min/max/mean	m3 s−1
		Land surface runoff (run_mm_syr)	spatial mean of sub-basin runoff	mm
		Inundation extent (inu_pc_s[mn, mx, lt])	annual min/mean and long-term max	%
		Limnicity - percent lake area (lka_pc_sse)	spatial extent	%
		Lake Volume (lkv_mc_usu)	at reach pour point	106 m3
		Reservoir volume (rev_mc_usu)	at reach pour point	106 m3
		Degree of regulation (dor_pc_pva)	index at reach pour point
		River area (ria_ha_ssu)	at reach pour point	hectares
		River volume (ria_tc_ssu)	at reach pour point	103 m3
		Groundwater table depth (gwt_cm_sav)	spatial mean	cm
	Physiography	Elevation (ele_mt_s[av, mn, mx])	spatial mean/min/max	m above sea level
		Terrain slope (slp_dg_sav)	spatial mean	° (x10)
		Stream gradient (sgr_dk_sav)	mean of reach segments	dm/km
	Climate	Climate zones from GEnS (clz_cl_smj)	spatial majority	classes (n = 18)
		Climate strata from GeNS (cls_cl_smj)	spatial majority	classes (n = 125)
		Air temperature (tmp_dc_s[01–12, mn, mx, yr])	monthly mean, annual mean/min/max	°C (x10)
		Precipitation (pre_mm_s[01–2, yr])	monthly mean, annual mean	mm
		Potential evapotranspiration (pet_mm_s[01–12, yr])	monthly mean, annual mean	mm
		Actual evapotranspiration (aet_mm_s[01–12, yr])	monthly mean, annual mean	mm
		Global aridity index (ari_ix_sav)	spatial mean	index value (x10)
		Climate moisture index (cmi_ix_s[01–12, yr])	monthly mean, annual mean	index value (x10)
		Snow cover extent (snw_pc_s[01–12, mx, yr])	monthly mean, annual max/mean	% cover
	Land Cover	Land cover classes (glc_cl_smj)	spatial majority	classes (n = 22)
		Land cover extent (glc_pc_s[01–22])	spatial mean	% cover
		Potential natural vegetation classes (pnv_cl_smj)	spatial majority	classes (n = 15)
		Potential natural vegetation extent (pnv_pc_s[01–15])	spatial mean	% cover
		Wetland classes (wet_cl_smj)	spatial majority	classes (n = 12)
		Wetland extent (wet_pc_s[01–09, g1, g2])	spatial mean	% cover & grouping
		Forest cover extent (for_pc_sse)	spatial mean	% cover
		Cropland extent (crp_pc_sse)	spatial mean	% cover
		Pasture extent (pst_pc_sse)	spatial mean	% cover
		Irrigated area extent (equipped) (ire_pc_sse)	spatial mean	% cover
		Permafrost extent (prm_pc_sse)	spatial mean	% cover
		Protected area extent (pac_pc_sse)	spatial mean	% cover
		Terrestrial biomes (tbi_cl_smj)	spatial majority	classes (n = 14)
		Terrestrial ecoregions (tec_cl_smj)	spatial majority	classes (n = 846)
		Freshwater major habitat types (fmh_cl_smj)	spatial majority	classes (n = 13)
		Freshwater ecoregions (fec_cl_smj)	spatial majority	classes (n = 426)
	Soils & Geology	Clay fraction in soil (cly_pc_sav)	spatial mean	%
		Silt fraction in soil (slt_pc_sav)	spatial mean	%
		Sand fraction in soil (snd_pc_sav)	spatial mean	%
		Organic carbon content in soil (soc_th_sav)	spatial mean	tonnes/hectare
		Soil water content (swc_pc_s[01–12, yr])	monthly mean, annual mean	%
		Lithological classes (lit_cl_smj)	spatial majority	classes (n = 16)
		Karst area extent (kar_pc_sse)	spatial mean	% cover
		Soil erosion (ero_kh_sav)	spatial mean	kg/hectare/yr
	Anthropogenic	Population count (pop_ct_usu)	at reach pour point	count (thousands)
		Population density (ppd_pk_sav)	spatial mean	people per km2
		Urban extent (urb_pc_sse)	spatial mean	% cover
		Nighttime lights (nli_ix_sav)	spatial mean	index value (x100)
		Road density (rdd_mk_sav)	spatial mean	m/km2
		Human footprint (hft_ix_s[93,09])	spatial mean for 1993 & 2009	index value (x100)
		Gross domestic product (gdp_ud_sav)	spatial mean	USD ($)
		Human development index (hdi_ix_sav)	spatial mean	index value (x1000)
